# Supplementary material for: Subcellular Localization and Mitotic Interactome Analyses Identify SIRT4 as a Centrosomally Localized and Microtubule Associated Protein
Source: Cells. 2020 Aug 24;9(9):1950. doi: 10.3390/cells9091950 (PMC7564595; doi:10.3390/cells9091950)
Supplement: Supplementary file 1 [file cells-09-01950-s001.zip]

Archive with 13 entries (11 files):
- cells-830061-supplementary/
- cells-830061-supplementary/suppl/
- cells-830061-supplementary/suppl/Bergmann et al. Supplementary Information_revised_final.pdf
- cells-830061-supplementary/suppl/Bergmann et al. _ Suppl. Figures_Cells_revised_final.pdf
- cells-830061-supplementary/suppl/Table S1_mass spectrometry of SIRT4-eGFP interactors_corrected.pdf
- cells-830061-supplementary/suppl/Table S2_Antibodies for immunoblot analysis.pdf
- cells-830061-supplementary/suppl/Table S3_antibodies for confocal analysis.pdf
- cells-830061-supplementary/suppl/Video_S1.pptx
- cells-830061-supplementary/suppl/Video_S2.pptx
- cells-830061-supplementary/suppl/Video_S3.pptx
- cells-830061-supplementary/suppl/Video_S4.pptx
- cells-830061-supplementary/suppl/Video_S5.pptx
- cells-830061-supplementary/suppl/western blot images_originals_revised.pdf
